# Supplementary material for: Effects of a Midwife-Coordinated Maternity Care Intervention (ChroPreg) vs. Standard Care in Pregnant Women with Chronic Medical Conditions: Results from a Randomized Controlled Trial
Source: Int J Environ Res Public Health. 2021 Jul 25;18(15):7875. doi: 10.3390/ijerph18157875 (PMC8345548; doi:10.3390/ijerph18157875)
Supplement: Supplementary file 1 [file ijerph-18-07875-s001.zip]

Archive with 1 entries (1 files):
- ijerph-1265941-supplementary.pdf
